# Supplementary material for: Predictors of Unfavorable Outcomes in Diabetic Foot Ulcers
Source: Diagnostics (Basel). 2025 Dec 2;15(23):3070. doi: 10.3390/diagnostics15233070 (PMC12691370; doi:10.3390/diagnostics15233070)
Supplement: Supplementary file 1 [file diagnostics-15-03070-s001.zip]

Archive with 1 entries (1 files):
- diagnostics-3962827-supplementary.pdf
